# Supplementary material for: Implementation of Patient-Centered Education for Chronic-Disease Management in Uganda: An Effectiveness Study
Source: PLoS One. 2016 Nov 16;11(11):e0166411. doi: 10.1371/journal.pone.0166411 (PMC5112982; doi:10.1371/journal.pone.0166411)
Supplement: S3 File — (XLSX) [file pone.0166411.s003.xlsx]

## Sheet: Sheet1
Number	1	2	3	4	5	6	7	8	9	10	11	12	13	14	15	16	17	18	19	20	21	22	23	24	25	26	27	28	29	30	31	32	33	34	35	36	37	38	39	40	41	42	43	44	45	46	47	48	49
Laguage	English	Luganda	Luganda	Luganda	Luganda	Luganda	Luganda	Luganda	Luganda	Luganda	Luganda	Luganda	Luganda	Luganda	Luganda	English	Luganda	Luganda	Luganda	English	Luganda	Luganda	Luganda	Luganda	Luganda	Luganda	Luganda	Luganda	Luganda	English	Luganda	Luganda	Luganda	Luganda	Luganda	English	Luganda	English	Luganda	English	English	Luganda	Luganda	English	English	Luganda	English	English	Luganda
Demographics
Gender	Female	Female	Female	Female	Female	Male	Male	Female	Male	Female	Female	Female	Female	Male	Male	Female	Female	Female	Female	Male	Female	Female	Female	Female	Male	Female	Female	Male	Female	Male	Female	Female	Female	Female	Male	Female	Male	Male	Male	Female	Female	Male	Female	Male	Female	Female	Female	Female	Male
Age	54	66	50	75	78	66	46	37	42	28	58	32	42	39	16	60	20	84	80	40	50	75	65	54	37	62	22	45	40	64	60	75	51	58	55	31	45	66	63	75	21	42	48	66	51	38	43	70	57
Occupation	Employed	Unemployed	Employed	Unemployed	Unemployed	Unemployed	Self-Employed	Self-Employed	Self-Employed	Self-Employed	Unemployed	Unemployed	Unemployed	Unemployed	Unemployed	Unemployed	Unemployed	Unemployed	Self-Employed	Empolyed	Unemployed	Unemployed	Unemployed	Unemployed	Employed	Self employed	Unemployed	Self employed	Self employed	Unemployed	Self employed	Unemployed	Self employed	Unemployed	Unemployed	Unemployed	Self employed	Employed	Self employed	Employed	Unemployed	Self employed	Unemployed	Self employed	Employed though now I acnt work because of cardiac issues	Employed	Employed	Self employed	Unemployed
Avg Income/Month	500,000-1M	<150,000	<150,000	<150,000	<150,000	<150,000	<150,000	<150,000	<150,000	<150,000	<150,000	<150,000	<150,000	<150,000	<150,000	<150,000	<150,000	<150,000	<150,000	150-50000USH	<150,000	<150,000	<150,000	<150,000	<150,000	<150,000	<150,000	500000-1M	<150,000	<150,000	<150,000	<150,000	<150,000	<150,000	<150,000	<150,000	150-500,000USH	1M-2M	<150,000	<150,000	<150,000	<150,000	<150,000	500,000-1M	150-500,000USH	<150,000	500,000-1M	<150,000	<150,000
Level of Education	Secondary	Primary	Primary	No Study	No Study	Secondary	Primary	Primary	Primary	University	Primary	No Study	No Study	Secondary	Primary	No Study	No Study	Primary	No Study	University	Primary	No Study	Secondary	Secondary	Secondary	Primary	Secondary	Primary	Primary	Secondary	Secondary	No Study	No Study	No Study	Secondary	Secondary	University	Secondary	Primary	Primary	University	Primary	No Study	University	Secondary	Primary	Secondary	University	Primary
Literacy	Fully Literate	Some Reading/Writing	Some Reading/Writing	Illiterate	Illiterate	Illiterate	Some Reading/Writing	Some Reading/Writing	Some Reading/Writing	Fully Literate	Illiterate	Illiterate	Illiterate	Fully Literate	Some Reading/Writing	Illiterate	Illiterate	Illiterate	Illiterate	Fully Literate	Some Reading/Writing	Illiterate	Some Reading/Writing	Some Reading/Writing	Some Reading/Writing	Some Reading/Writing	Some Reading/Writing	Some Reading/Writing	Some Reading/Writing	Some Reading/Writing	Some Reading/Writing	Illiterate	Some Reading/Writing	Some Reading/Writing	Some Reading/Writing	Fully Literate	Fully Literate	Fully Literate	Some Reading/Writing	Some Reading/Writing	Fully Literate	Some Reading/Writing	Illiterate	Fully literate	Fully Literate	Some Reading/Writing	Fully Literate	Fully Literate	Some Reading/Writing
Religion	Protestant	Catholic	Catholic	Islam	Islam	Islam	Catholic	Other; Born again	Protestant	Islam	Protestant	Catholic	Catholic	Islam	Other; Born again	Protestant	Protestant	Protestant	Islam	Catholic	Protestant	Islam	Catholic	Islam	Protestant	Protestant	Other,Born again	Catholic	Catholic	Protestant	Catholic	Other,seventhday adventist	Other,Born again	Other,Born again	Islam	Other,Born again	Protestant	Protestant	Catholic	Catholic	Others, Adventist	Other,Born again	Catholic	Catholic	Protestant	Other,Born again	Protestant	Protestant	Islam
Tribe	Kumam	Munyoro	Muganda	Muganda	Muganda	Muganda	Muganda	Munyarwanda	Muruli	Muganda	Munyakole	Muganda	Mugishu	Muganda	Munyarwanda	Iteso	Muganda	Muganda	Muganda	Munyoro	Mugwere	Muganda	Mufumbira	Musoga	Muganda	Muganda	Muganda	Muganda	Muganda	Muganda	Muganda	Muganda	Munyarwanda	Muganda	Muganda	Muganda	Muganda	Acholi	Mutoro	Mugishu	Mutoro	Muganda	Musamya	Mukiga	Muganda	Munyankole	Muganda	Munyankole	Muganda
Marital Status	Married	Married	Married	Widowed	Married	Married	Married	Married	Married	Married	Widowed	Married	Separated	Married	Single	Widowed	Single	Widowed	Divorced	Married	Widowed	Widowed	Widowed	Married	Married	Married	Single	Married	Married	Widowed	Married	Separated	Married	Separated	Married	Married	Married	Married	Married	Widowed	Single	Married	Widowed	Married	Single	Married	Single	Married	Married
Self Reported Health Status	Fair	Fair	Fair	Poor	Poor	Fair	Fair	Poor	Poor	Good	Poor	Fair	Poor	Fair	Fair	Poor	Fair	Fair	Poor	Poor	Poor	Fair	Poor	Fair	Fair	Fair	Fair	Fair	Poor	Fair	Fair	Fair	Fair	Poor	Poor	Poor	Poor	Fair	Poor	Fair	Poor	Fair	Fair	Fair	Poor	Fair	Fair	Fair	Fair
Heart Failure Background
Have you been Educated on Condition?	No	Only condition/medication	No	No	No	Yes	No	Yes	No	No	No	No	No	No	No	No	No	No	No	Yes	No	No	No	No	No	No	No	Yes	Yes	Yes	Yes	Yes	Yes	Yes	Yes	No	No	Yes	Yes	Yes	Yes	Yes	No	Yes	Yes	Yes	Yes	Yes	Yes
Have you been Educated on HF?	No	No	No	Yes	No	Yes	No	Yes	No	No	No	No	No	No	No	No	No	No	No	Yes	No	No	No	No	No	No	No	Yes	Yes	Yes	Yes	Yes	Yes	Yes	Yes	No	No	Not so much	Yes	Yes	Yes	No	No	Yes	Yes	Yes	Yes	Yes	Yes
Do you have ECHO?	Yes	Yes	Yes	Yes	Yes	Yes	Yes	Yes	Yes	Yes	Yes	Yes	Yes	Yes, will carry on next visit	Yes	Yes, will carry on next visit	Yes, will carry on next visit	Yes	Yes	Yes	Yes	Yes	Yes	Yes	Yes, will carry on next visit	Yes	Yes, will carry on next visit	Yes	Yes	Yes	Yes, will carry on next visit	Yes, will carry on next visit	Yes, will carry on next visit	Yes, will carry on next visit	Yes	Yes	Yes, will carry on next visit	Yes, will carry on next visit	Yes	Yes	Yes	Yes	Yes, will carry on next visit	Yes	Yes	Yes	Yes, will carry on next visit	Yes	Yes, will carry on next visit
What is EF?	Normal, Diastolic Dysfunction	Normal, Diastolic Dysfunction Severe AS AR	DCM in failure, volume overload, Ischemia and sever PHT	Dilated cardiomyopathy with sever LV sytolic function	43% Normal LV with impaired systolic function. Ichemic Cardiomyopathy	41% LV failure with volume overload. Iscemic and mod-severe PTH. Sever MR and TR	33% Dilated CM with severely impaired LV systolic function. Mild PHTN	41% L-TGA (Congenitally corrected TGA) with moderate RV systolic dysfunction	46% Hypertensive CM. Mild LV systolic function. Severe MR, Moderate AR, Moderate PAH	30% DCM in failure and overload with mild Pth	50% Dilated CM, mod-severe LVF, mod PHT	19% normal LV with severe Phtn	50% small left ventricle with fibrotic material		69 % right ventricular EMF			38% Ischemic cardiomyopathy in failure and LVH	21% Dialated cardiamyopathy with severe LV systolic dysfunction	70% Rhematic heart disease with severe mitual regugitation	35% RHD severe MR; LV failure modorate severe PHT.	18% DCM in failure and volume overload	26% Ischemic heart disease with dilation and severe LV systolic dysfunction	16% LVH in failure	Ischemic cardiomypathy	33% Left ventricular systolic dysfunction moderate pulmonary hypertation		56% Rheamatic heart disease with severe mitral regurgitation moderate aortic regurgitation. Left heart chambers dilatation	76% RHD with severe MS	75% severe pulmonary artery hypertention grade 1,LV diastolic dysfunction.					31% Hypertensive heart disease ,LV failure LV dilatation , MR [second ECHO - E/F 16% Ischemic cardiomyopathy with moderate LV ,systolic failure ,moderate PAH]	0.5			40% HT cardiomyopathy with mild LV systolic failure and grade 1 diastolic dysfunction.	70% HT heart disease with grade 1 LV diastolic dysfunction.	67% rheumatic heart disease with moderate mitral stenosis and regurgitation grade 2 aortic regurgitation and moderate PAH	21% HIV cardiomyopathy; Dilated LV in failure and volume over loaad.		55% Grade 1 LV diastolic dysfunction.Mild AR	MR,MS,AR concentri LVH	70% hypertensive heart dissease with backgroung RHD(MR,MS,AR) concentri LVH		65% S/P PPI situ with normal Echo study
# of Hospitiliizations
1 month	0	1	1	0	3	2	3	1	2	0	1	2	0	2	1	1	0	1	0	3	0	0	2	1	2	0	0	1	1	0	0	so many times	1	0	0	2	1	0	0	1	0	0	0	0	1	0	1	0	1
1 year	0	2	1	3	4	2	3	2	4	5	so many times	4	7	8	4	4	6	2	4	12	5	don’t know	16	so many times	1	0	5	7	4	many times because of the clot	4	so many times	so many	So many	6	So many times	3	4	1	1	4	4	3	4	so many times because my condition was very bad	2	8	2	4
Satisfaction
Overall Satisfaction of Patient Education	5	5	2	3	2	2	4	2	3	2	2	2	2	4	4	4	4	2	2	2	2	2	2	2	2	2	2	2	2	1	2	1	1	2	2	2	4	2	2	2	1	2	2	2	2	2	4 the doctors don’t have time for us	2	2
I am satisfied my doctor told me about my condition, treatment	2	1	2	2	2	1	2	2	2	2	4	2	2	2	4	4	4	4	4	2	4	2	2	2	2	2	2	2	1	1	2	2	1	2	2	3	4	1	2	2	2	4	2	2	2	2	3	2	4
I am satisfied I understand the nature and causes of my diseases	4	2	4	1	3	2	4	2	4	2	2	4	2	4	4	4	4	2	4	2	5	4	2	4	2	4	2	4	4	1	2	4	2	2	2	3	4	2	2	2	1	4	4	3	3	4	2	2	4
I am satisfied I know the different medical treament options	4	2	4	2	2	2	4	2	4	2	4	4	2	4	4	4	4	4	4	2	4	2	2	2	3	4	4	2	2	1	2	4	4	2	4	5	2	1	3	2	2	3	3	2	2	4	2	2	2
I am satsifed I know how to prevent further problems	4	2	4	2	2	2	4	2	4	2	2	4	2	2	2	3	4	2	4	2	4	2	2	2	2	2	2	2	2	1	2	2	2	2	2	4	2	1	2	2	4	2	2	2	1	2	2	2	4
PAM-13
I understand the nature and causes of my condition	4	2	4	4	4	2	4	2	4	2	4	4	2	4	4	4	4	4	4	2	4	4	2	2	2	4	2	4	2	1	2	4	2	2	2	4	4	3	2	2	2	4	4	2	3	4	2	2	4
I know the different medical treatment options available for my health condition	4	2	4	4	4	2	4	2	4	2	4	4	2	4	4	4	4	4	4	2	4	2	2	2	2	4	4	2	2	1	2	4	4	2	4	5	1	1	2	2	2	3	3	2	2	4	2	2	2
I know how to prevent further problems	4	2	3	2	2	2	4	2	4	2	4	4	2	2	2	4	4	4	4	2	4	2	2	2	2	2	2	2	2	1	2	1	2	2	2	4	1	1	2	2	4	2	2	2	1	2	2	2	4
FOLLOW UP
Satisfaction
Overall how satsified with the educational material?	2	1	1	2	2	1	1	1	2	1	1	1	1	1	2	1	1		2	1	2	1	2	1	1	1	3	1	1	1	1	1	1	1	1	1	1	1	2	1	1	1	1	1	2	1		1	1
How clear is the writing and information?	1	1	1	1	2	1	1	1	1	1	1	1	1	1	1	1	1		1	1	1	1	1	1	1	1	1	1	1	1	1	1	1	1	1	2	1	1	1	1	1	1	1	1	1	1		2	1
How visually appealing is the educational material?	3	1	1	1	1	1	1	1	1	1	1	1	1	1	1	1	1		1	1	1	1	1	1	1	1	1	1	1	1	1	1	1	1	1	1	1	1	1	1	2	1	1	1	1	1		1	1
How professional is the look and feel of the educational material?	1	1	1	1	2	2	1	2	2	1	1	2	1	1	2	1	1		1	1	3	1	2	1	1	1	1	1	1	1	2	1	1	1	1	1	1	1	1	1	1	1	1	1	1	1		2	1
How likely are you to recommend the content of the educational materials to others?	3	1	1	1	1	1	1	1	1	1	1	1	1	1	2	1	1		1	1	2	1	1	1	1	1	1	2	1	1	1	1	1	1	1	1	1	1	1	1	1	1	1	1	1	1		1	1
Implementation
Did someone sit down with you and talk about your disease?	Yes	Yes	Yes	Yes	Yes	Yes	Yes	Yes	Yes	Yes	Yes	Yes	Yes	Yes	Yes	Yes	Yes		Yes	Yes	Yes	Yes	Yes	Yes	Yes	Yes	Yes	Yes	Yes	Yes	Yes	Yes	Yes	Yes	Yes	Yes	Yes	Yes	Yes	Yes	Yes	Yes	Yes	Yes	Yes	Yes		Yes	Yes
Did your someone use any pictures to help explain your disease?	Yes	Yes	Yes	Yes	Yes	Yes	Yes	Yes	Yes	Yes	Yes	Yes	Yes	Yes	Yes	Yes	Yes		Yes	Yes	Yes	Yes	Yes	Yes	Yes	Yes	Yes	Yes	Yes	Yes	Yes	Yes	Yes	Yes	Yes	Yes	Yes	Yes	Yes	Yes	Yes	Yes	Yes	Yes	Yes	Yes		Yes	Yes
Did these pictures and explainations help you to ask questions you may have?/	Yes	Yes	Yes	Yes	Yes	Yes	Yes	Yes	Yes	Yes	Yes	Yes	Yes	Yes	Yes	Yes	Yes		Yes	Yes	Yes	Yes	Yes	Yes	Yes	Yes	Yes	Yes	Yes	Yes	Yes	Yes	Yes	Yes	Yes	Yes	Yes	Yes	Yes	Yes	Yes	Yes	Yes	Yes	Yes	Yes		Yes	Yes
Did reading materials stimulate you to ask any questions of your doctor?	Yes	Yes	Yes	Yes	Yes	Yes	Yes	Yes	Yes	Yes	Yes	Yes	Yes	Yes	Yes	Yes	Yes		Yes	Yes	Yes	Yes	Yes	Yes	Yes	Yes	Yes	Yes	Yes	Yes	Yes	Yes	Yes	Yes	Yes	Yes	Yes	Yes	Yes	Yes	Yes	Yes	Yes	Yes	Yes	Yes		Yes	Yes
Would you talk about the materials with your family or friends?	Yes	Yes	Yes	Yes	Yes	Yes	Yes	Yes	Yes	Yes	Yes	Yes	Yes	Yes	Yes	Yes	Yes		Yes	Yes	Yes	Yes	Yes	Yes	Yes	Yes	Yes	Yes	Yes	Yes	Yes	Yes	Yes	Yes	Yes	Yes	Yes	Yes	Yes	Yes	Yes	Yes	Yes	Yes	Yes	Yes		Yes	Yes
PAM-13
I understand the nature and causes of my condition	2	1	1	1	2	1	2	2	1	1	1	2	1	1	1	1	1		2	1	2	1	1	1	1	1	1	1	1	1	1	1	2	1	1	1	1	1	2	1	1	1	2	1	1	1		1	2
I know the different medical treatment options available for my health condition	2	1	1	1	1	1	2	1	2	1	1	1	1	1	1	1	1		1	1	2	1	1	1	1	1	1	1	1	1	1	1	1	1	1	1	1	1	1	2	1	1	2	1	1	1		2	1
I know how to prevent further problems	2	1	1	1	1	1	2	1	2	1	1	1	1	1	1	1	1		1	1	2	1	1	1	1	1	1	1	1	1	1	1	1	1	1	1	1	1	1	1	1	1	2	1	1	1		1	1
Place recruited	MOPD	MOPD	MOPD	MOPD	MOPD	MOPD	MOPD	MOPD	MOPD	MOPD	MOPD	MOPD	MOPD	MOPD	MOPD	MOPD	MOPD	MOPD	MOPD	MOPD	MOPD	MOPD	MOPD	MOPD	MOPD	MOPD	MOPD	UHI	UHI	UHI	UHI	UHI	UHI	UHI	UHI	UHI	UHI	UHI	UHI	UHI	UHI	MOPD	MOPD	UHI	UHI	UHI	UHI	UHI	UHI
											PASSED AWAY
[truncated: 56 more columns]
